# Supplementary material for: GLUcose COntrol Safety & Efficacy in type 2 DIabetes, a systematic review and NETwork meta-analysis
Source: PLoS One. 2019 Jun 25;14(6):e0217701. doi: 10.1371/journal.pone.0217701 (PMC6592598; doi:10.1371/journal.pone.0217701)
Supplement: S5 Table — (XLSX) [file pone.0217701.s009.xlsx]

## Sheet: All.Death 
study	treatment	responders	sampleSize
1	ADVANCE	control	533	5569
2	ADVANCE	sulfonylureas	498	5571
3	APPROACH	glitazones	8	333
4	APPROACH	sulfonylureas	7	339
5	CANVAS1	control	175	1442
6	CANVAS1	sglt2_i	301	2888
7	CANVASR	control	106	2905
8	CANVASR	sglt2_i	99	2907
9	COSMIC	control	20	1505
10	COSMIC	metformin	79	7227
11	DECLARE.TIMI.58	control	570	8578
12	DECLARE.TIMI.58	sglt2_i	529	8582
13	ELIXA	control	223	3034
14	ELIXA	glp1_a	211	3034
15	EMPAREG	control	194	2333
16	EMPAREG	sglt2_i	269	4687
17	EXAMINE	control	173	2679
18	EXAMINE	dpp4_i	153	2701
19	EXSCEL	control	584	7396
20	EXSCEL	glp1_a	507	7356
21	HARMONY	control	205	4732
22	HARMONY	glp1_a	196	4731
23	HOME	control	6	194
24	HOME	metformin	9	196
25	LEADER	control	447	4672
26	LEADER	glp1_a	381	4668
27	ORIGIN_tot	control	965	6273
28	ORIGIN_tot	insulin	951	6264
29	PERISCOPE	glitazones	3	274
30	PERISCOPE	sulfonylureas	2	273
31	Pio.Kaku.2009	control	1	294
32	Pio.Kaku.2009	glitazones	3	293
33	Pio.post.stent.Lee.2013	control	1	61
34	Pio.post.stent.Lee.2013	glitazones	0	60
35	PROactive	control	186	2633
36	PROactive	glitazones	177	2605
37	PROFIT.J	control	2	268
38	PROFIT.J	glitazones	1	254
39	RECORD	control	157	2227
40	RECORD	glitazones	136	2220
41	SAVOR.TIMI.53	control	378	8212
42	SAVOR.TIMI.53	dpp4_i	420	8280
43	SPREAD.DIMCAD	metformin	7	156
44	SPREAD.DIMCAD	sulfonylureas	14	148
45	SUSTAIN.6	control	60	1649
46	SUSTAIN.6	glp1_a	62	1648
47	TECOS	control	537	7339
48	TECOS	dpp4_i	547	7332
49	TIDE	control	4	541
50	TIDE	glitazones	2	791
51	TOSCA.IT	glitazones	55	1535
52	TOSCA.IT	sulfonylureas	50	1493
53	UGDP	control	54	205
54	UGDP	insulin	97	414
55	UKPDS.33	control	190	896
56	UKPDS.33	insulin	184	911
57	UKPDS.33	sulfonylureas	257	1234
58	UKPDS.34a	control	89	411
59	UKPDS.34a	metformin	50	342
60	UKPDS.34b	control	31	269
61	UKPDS.34b	metformin	47	268

## Sheet: CV.Death 
study	treatment	responders	sampleSize
1	ADVANCE	control	289	5569
2	ADVANCE	sulfonylureas	253	5571
3	APPROACH	glitazones	4	333
4	APPROACH	sulfonylureas	3	339
5	CANVAS1	control	115	1442
6	CANVAS1	sglt2_i	207	2888
7	CANVASR	control	70	2905
8	CANVASR	sglt2_i	61	2907
9	COSMIC	control	14	1505
10	COSMIC	metformin	51	7227
11	DECLARE.TIMI.58	control	249	8578
12	DECLARE.TIMI.58	sglt2_i	245	8582
13	ELIXA	control	158	3034
14	ELIXA	glp1_a	156	3034
15	EMPAREG	control	137	2333
16	EMPAREG	sglt2_i	172	4687
17	EXAMINE	control	130	2679
18	EXAMINE	dpp4_i	112	2701
19	EXSCEL	control	383	7396
20	EXSCEL	glp1_a	340	7356
21	HARMONY	control	130	4732
22	HARMONY	glp1_a	122	4731
23	HOME	control	1	194
24	HOME	metformin	4	196
25	LEADER	control	278	4672
26	LEADER	glp1_a	219	4668
27	PERISCOPE	glitazones	3	274
28	PERISCOPE	sulfonylureas	1	273
29	Pio.Kaku.2009	control	1	294
30	Pio.Kaku.2009	glitazones	3	293
31	PioGLy.mCD.GILES.2008	glitazones	5	262
32	PioGLy.mCD.GILES.2008	sulfonylureas	6	256
33	PROactive	control	136	2633
34	PROactive	glitazones	127	2605
35	RECORD	control	71	2227
36	RECORD	glitazones	60	2220
37	SAVOR.TIMI.53	control	260	8212
38	SAVOR.TIMI.53	dpp4_i	269	8280
39	SPREAD.DIMCAD	metformin	7	156
40	SPREAD.DIMCAD	sulfonylureas	11	148
41	SUSTAIN.6	control	46	1649
42	SUSTAIN.6	glp1_a	44	1648
43	TECOS	control	366	7339
44	TECOS	dpp4_i	380	7332
45	TIDE	control	1	541
46	TIDE	glitazones	0	791
47	UGDP	control	29	205
48	UGDP	insulin	56	414
49	UKPDS.33	control	95	896
50	UKPDS.33	insulin	95	911
51	UKPDS.33	sulfonylureas	127	1234
52	UKPDS.34a	control	51	411
53	UKPDS.34a	metformin	25	342
54	UKPDS.34b	control	13	269
55	UKPDS.34b	metformin	30	268

## Sheet: MACE 
study	treatment	responders	sampleSize
1	ADVANCE	control	590	5569
2	ADVANCE	sulfonylureas	557	5571
3	APPROACH	glitazones	14	333
4	APPROACH	sulfonylureas	10	339
5	CANVAS1	control	233	1442
6	CANVAS1	sglt2_i	425	2888
7	CANVASR	control	193	2905
8	CANVASR	sglt2_i	160	2907
9	CARMELINA	control	420	3471
10	CARMELINA	dpp4_i	434	3500
11	COSMIC	control	49	1505
12	COSMIC	metformin	237	7227
13	DECLARE.TIMI.58	control	803	8578
14	DECLARE.TIMI.58	sglt2_i	756	8582
15	ELIXA	control	399	3034
16	ELIXA	glp1_a	406	3034
17	EMPAREG	control	282	2333
18	EMPAREG	sglt2_i	490	4687
19	EXAMINE	control	316	2679
20	EXAMINE	dpp4_i	305	2701
21	EXSCEL	control	905	7396
22	EXSCEL	glp1_a	839	7356
23	HARMONY	control	428	4732
24	HARMONY	glp1_a	338	4731
25	HOME	control	9	194
26	HOME	metformin	7	196
27	LEADER	control	694	4672
28	LEADER	glp1_a	608	4668
29	ORIGIN_DT2	control	846	5159
30	ORIGIN_DT2	insulin	878	5162
31	PERISCOPE	glitazones	5	274
32	PERISCOPE	sulfonylureas	6	273
33	Pio.post.stent.Lee.2013	control	8	61
34	Pio.post.stent.Lee.2013	glitazones	7	60
35	PioGLy.mCD.GILES.2008	glitazones	35	262
36	PioGLy.mCD.GILES.2008	sulfonylureas	21	256
37	PROactive	control	358	2633
38	PROactive	glitazones	301	2605
39	PROFIT.J	control	10	268
40	PROFIT.J	glitazones	9	254
41	RECORD	control	165	2227
42	RECORD	glitazones	154	2220
43	SAVOR.TIMI.53	control	609	8212
44	SAVOR.TIMI.53	dpp4_i	613	8280
45	SPREAD.DIMCAD	metformin	39	156
46	SPREAD.DIMCAD	sulfonylureas	52	148
47	SUSTAIN.6	control	146	1649
48	SUSTAIN.6	glp1_a	108	1648
49	TECOS	control	851	7339
50	TECOS	dpp4_i	839	7332
51	TIDE	control	5	541
52	TIDE	glitazones	3	791
53	TOSCA.IT	glitazones	105	1535
54	TOSCA.IT	sulfonylureas	108	1493

## Sheet: All.MI 
study	treatment	responders	sampleSize
1	COSMIC	control	11	1505
2	COSMIC	metformin	51	7227
3	DECLARE.TIMI.58	control	441	8578
4	DECLARE.TIMI.58	sglt2_i	393	8582
5	ELIXA	control	261	3034
6	ELIXA	glp1_a	270	3034
7	EMPAREG	control	126	2333
8	EMPAREG	sglt2_i	223	4687
9	EXSCEL	control	493	7396
10	EXSCEL	glp1_a	483	7356
11	HARMONY	control	240	4732
12	HARMONY	glp1_a	181	4731
13	HOME	control	4	194
14	HOME	metformin	4	196
15	LEADER	control	339	4672
16	LEADER	glp1_a	292	4668
17	ORIGIN_tot	control	326	6273
18	ORIGIN_tot	insulin	336	6264
19	Pio.post.stent.Lee.2013	control	1	61
20	Pio.post.stent.Lee.2013	glitazones	2	60
21	RECORD	control	56	2227
22	RECORD	glitazones	64	2220
23	SAVOR.TIMI.53	control	278	8212
24	SAVOR.TIMI.53	dpp4_i	265	8280
25	SUSTAIN.6	control	60	1649
26	SUSTAIN.6	glp1_a	51	1648
27	TECOS	control	316	7339
28	TECOS	dpp4_i	300	7332
29	UKPDS.33	control	162	896
30	UKPDS.33	insulin	149	911
31	UKPDS.33	sulfonylureas	190	1234
32	UKPDS.34a	control	73	411
33	UKPDS.34a	metformin	39	342
34	UKPDS.34b	control	31	269
35	UKPDS.34b	metformin	33	268

## Sheet: Non.fatal.MI 
study	treatment	responders	sampleSize
1	ADVANCE	control	156	5569
2	ADVANCE	sulfonylureas	153	5571
3	APPROACH	glitazones	7	333
4	APPROACH	sulfonylureas	6	339
5	CANVAS1	control	86	1442
6	CANVAS1	sglt2_i	152	2888
7	CANVASR	control	73	2905
8	CANVASR	sglt2_i	63	2907
9	ELIXA	control	247	3034
10	ELIXA	glp1_a	255	3034
11	EMPAREG	control	121	2333
12	EMPAREG	sglt2_i	213	4687
13	EXAMINE	control	173	2679
14	EXAMINE	dpp4_i	187	2701
15	EXSCEL	control	470	7396
16	EXSCEL	glp1_a	455	7356
17	LEADER	control	317	4672
18	LEADER	glp1_a	281	4668
19	PERISCOPE	glitazones	2	274
20	PERISCOPE	sulfonylureas	4	273
21	PROactive	control	157	2633
22	PROactive	glitazones	131	2605
23	PROFIT.J	control	4	268
24	PROFIT.J	glitazones	5	254
25	RECORD	control	52	2227
26	RECORD	glitazones	60	2220
27	SPREAD.DIMCAD	metformin	5	156
28	SPREAD.DIMCAD	sulfonylureas	6	148
29	SUSTAIN.6	control	64	1649
30	SUSTAIN.6	glp1_a	47	1648
31	TECOS	control	286	7339
32	TECOS	dpp4_i	275	7332
33	TIDE	control	2	541
34	TIDE	glitazones	1	791
35	TOSCA.IT	glitazones	21	1535
36	TOSCA.IT	sulfonylureas	24	1493
37	UKPDS.33	control	87	896
38	UKPDS.33	insulin	79	911
39	UKPDS.33	sulfonylureas	99	1234
40	UKPDS.34a	control	40	411
41	UKPDS.34a	metformin	24	342
42	UKPDS.34b	control	23	269
43	UKPDS.34b	metformin	14	268

## Sheet: All.Stroke 
study	treatment	responders	sampleSize
1	ADVANCE	control	327	5569
2	ADVANCE	sulfonylureas	352	5571
3	COSMIC	control	11	1505
4	COSMIC	metformin	29	7227
5	DECLARE.TIMI.58	control	231	8578
6	DECLARE.TIMI.58	sglt2_i	235	8582
7	ELIXA	control	60	3034
8	ELIXA	glp1_a	67	3034
9	EMPAREG	control	69	2333
10	EMPAREG	sglt2_i	164	4687
11	EXSCEL	control	218	7396
12	EXSCEL	glp1_a	187	7356
13	HARMONY	control	108	4732
14	HARMONY	glp1_a	94	4731
15	HOME	control	1	194
16	HOME	metformin	1	196
17	J.SPIRIT	control	3	15
18	J.SPIRIT	glitazones	1	23
19	LEADER	control	199	4672
20	LEADER	glp1_a	173	4668
21	ORIGIN_tot	control	319	6273
22	ORIGIN_tot	insulin	331	6264
23	PROactive	control	119	2633
24	PROactive	glitazones	92	2605
25	RECORD	control	63	2227
26	RECORD	glitazones	46	2220
27	SAVOR.TIMI.53	control	141	8212
28	SAVOR.TIMI.53	dpp4_i	157	8280
29	TECOS	control	183	7339
30	TECOS	dpp4_i	178	7332
31	UKPDS.33	control	47	896
32	UKPDS.33	insulin	42	911
33	UKPDS.33	sulfonylureas	78	1234
34	UKPDS.34a	control	23	411
35	UKPDS.34a	metformin	12	342
36	UKPDS.34b	control	13	269
37	UKPDS.34b	metformin	15	268

## Sheet: Non.fatal.Stroke 
study	treatment	responders	sampleSize
1	ADVANCE	control	209	5569
2	ADVANCE	sulfonylureas	214	5571
3	APPROACH	glitazones	5	333
4	APPROACH	sulfonylureas	1	339
5	CANVAS1	control	53	1442
6	CANVAS1	sglt2_i	106	2888
7	CANVASR	control	63	2905
8	CANVASR	sglt2_i	52	2907
9	ELIXA	control	49	3034
10	ELIXA	glp1_a	54	3034
11	EMPAREG	control	60	2333
12	EMPAREG	sglt2_i	150	4687
13	EXAMINE	control	32	2679
14	EXAMINE	dpp4_i	29	2701
15	EXSCEL	control	177	7396
16	EXSCEL	glp1_a	155	7356
17	J.SPIRIT	control	2	15
18	J.SPIRIT	glitazones	1	23
19	LEADER	control	177	4672
20	LEADER	glp1_a	159	4668
21	PERISCOPE	glitazones	0	274
22	PERISCOPE	sulfonylureas	1	273
23	PROFIT.J	control	4	268
24	PROFIT.J	glitazones	3	254
25	RECORD	control	63	2227
26	RECORD	glitazones	46	2220
27	SPREAD.DIMCAD	metformin	10	156
28	SPREAD.DIMCAD	sulfonylureas	15	148
29	SUSTAIN.6	control	44	1649
30	SUSTAIN.6	glp1_a	27	1648
31	TECOS	control	157	7339
32	TECOS	dpp4_i	145	7332
33	TIDE	control	2	541
34	TIDE	glitazones	2	791
35	TOSCA.IT	glitazones	16	1535
36	TOSCA.IT	sulfonylureas	20	1493
37	UKPDS.33	control	38	896
38	UKPDS.33	insulin	30	911
39	UKPDS.33	sulfonylureas	60	1234
40	UKPDS.34a	control	16	411
41	UKPDS.34a	metformin	6	342
42	UKPDS.34b	control	12	269
43	UKPDS.34b	metformin	10	268

## Sheet: SAE 
study	treatment	responders	sampleSize
1	ADVANCE	control	2381	5569
2	ADVANCE	sulfonylureas	2501	5571
3	COSMIC	control	166	1505
4	COSMIC	metformin	747	7227
5	DECLARE.TIMI.58	control	3100	8578
6	DECLARE.TIMI.58	sglt2_i	2925	8582
7	ELIXA	control	669	3034
8	ELIXA	glp1_a	625	3034
9	EMPAREG	control	988	2333
10	EMPAREG	sglt2_i	1789	4687
11	EXAMINE	control	952	2679
12	EXAMINE	dpp4_i	907	2701
13	EXSCEL	control	1222	7396
14	EXSCEL	glp1_a	1234	7356
15	HARMONY	control	1566	4732
16	HARMONY	glp1_a	1410	4731
17	LEADER	control	1533	4672
18	LEADER	glp1_a	1502	4668
19	ORIGIN_tot	control	232	6273
20	ORIGIN_tot	insulin	303	6264
21	PERISCOPE	glitazones	76	274
22	PERISCOPE	sulfonylureas	77	273
23	Pio.Kaku.2009	control	64	294
24	Pio.Kaku.2009	glitazones	59	293
25	PioGLy.mCD.GILES.2008	glitazones	52	262
26	PioGLy.mCD.GILES.2008	sulfonylureas	46	256
27	PROactive	control	1150	2633
28	PROactive	glitazones	1079	2605
29	SUSTAIN.6	control	627	1649
30	SUSTAIN.6	glp1_a	565	1648
31	TIDE	control	7	541
32	TIDE	glitazones	7	791
33	TOSCA.IT	glitazones	208	1535
34	TOSCA.IT	sulfonylureas	195	1493

## Sheet: Sev.Hypo 
study	treatment	responders	sampleSize
1	ADVANCE	control	81	5569
2	ADVANCE	sulfonylureas	150	5571
3	APPROACH	glitazones	0	333
4	APPROACH	sulfonylureas	3	339
5	DECLARE.TIMI.58	control	83	8578
6	DECLARE.TIMI.58	sglt2_i	58	8582
7	ELIXA	control	24	3034
8	ELIXA	glp1_a	14	3034
9	EMPAREG	control	36	2333
10	EMPAREG	sglt2_i	63	4687
11	EXAMINE	control	16	2679
12	EXAMINE	dpp4_i	18	2701
13	EXSCEL	control	219	7396
14	EXSCEL	glp1_a	247	7356
15	HARMONY	control	55	4732
16	HARMONY	glp1_a	31	4731
17	LEADER	control	153	4672
18	LEADER	glp1_a	114	4668
19	ORIGIN_tot	control	113	6273
20	ORIGIN_tot	insulin	359	6264
21	PROactive	control	11	2633
22	PROactive	glitazones	19	2605
23	RECORD	control	6	2227
24	RECORD	glitazones	15	2220
25	SAVOR.TIMI.53	control	140	8212
26	SAVOR.TIMI.53	dpp4_i	177	8280
27	SPREAD.DIMCAD	metformin	3	156
28	SPREAD.DIMCAD	sulfonylureas	4	148
29	SUSTAIN.6	control	350	1649
30	SUSTAIN.6	glp1_a	369	1648
31	TECOS	control	143	7339
32	TECOS	dpp4_i	160	7332
33	TIDE	control	0	541
34	TIDE	glitazones	3	791
35	TOSCA.IT	glitazones	1	1535
36	TOSCA.IT	sulfonylureas	24	1493
37	UKPDS.33	control	6	896
38	UKPDS.33	insulin	16	911
39	UKPDS.33	sulfonylureas	15	1234
40	UKPDS.34a	control	3	411
41	UKPDS.34a	metformin	2	342
